# Supplementary material for: Multi-Criteria Evaluation Model of Management for Weaned Piglets and Its Relations with Farm Performance and Veterinary Medicine Consumption
Source: Animals (Basel). 2023 Nov 14;13(22):3508. doi: 10.3390/ani13223508 (PMC10668820; doi:10.3390/ani13223508)
Supplement: Supplementary file 1 [file animals-13-03508-s001.zip]

Archive with 1 entries (1 files):
- animals-2695641-supplementary.pdf
